# Supplementary material for: Blood Phytosterol Concentration and Genetic Variant Associations in a Sample Population
Source: Nutrients. 2024 Apr 5;16(7):1067. doi: 10.3390/nu16071067 (PMC11013666; doi:10.3390/nu16071067)
Supplement: Supplementary file 1 [file nutrients-16-01067-s001.zip]

Archive with 1 entries (1 files):
- nutrients-2882460-supplementary.pdf
